# Supplementary material for: Out in the Cold: Identification of Genomic Regions Associated With Cold Tolerance in the Biocontrol Fungus Clonostachys rosea Through Genome-Wide Association Mapping
Source: Front Microbiol. 2018 Nov 22;9:2844. doi: 10.3389/fmicb.2018.02844 (PMC6262169; doi:10.3389/fmicb.2018.02844)
Supplement: Supplementary Table 1 — List of all Clonostachys rosea isolates sequenced using the Illumina platform in this study, their origin, and Bowtie2 alignment rate. [file Table_1.xlsx]

## Sheet: Overview
Sequenced isolates	Genus	Species	Alias	Geographical origin	bowtie2 alignment percentage
IBT7519	Clonostachys	rosea	GR3	Denmark, Flakkebjerg	93.5
CMI192798	Clonostachys	rosea	GR36	UK, Kew	89.1
CBS 907.72D	Clonostachys	rosea	CBS 907.72D	Armenia	95.6
CBS 907.72E	Clonostachys	rosea	CBS 907.72E	Armenia	95.8
CBS 100000	Clonostachys	rosea	CBS 100000	Australia	92.9
CBS 907.72G	Clonostachys	rosea	CBS 907.72G	Azerbaijan	95.9
CBS 222.93	Clonostachys	rosea	CBS 222.93	Chile	90.8
GL-1-1	Clonostachys	rosea	GL-1-1	China, Gansu Province	87.4
GG-1-2	Clonostachys	rosea	GG-1-2	China, Gansu Province	87.8
NHH-48-2	Clonostachys	rosea	NHH-48-2	China, Inner Mongolia	90.8
NHH-61-2	Clonostachys	rosea	NHH-61-2	China, Inner Mongolia	88.2
JXLS-1-1	Clonostachys	rosea	JXLS-1-1	China, Jiangxi Province	94
JLB-7-1	Clonostachys	rosea	JLB-7-1	China, Jilin Province	89.9
SHW-1-1	Clonostachys	rosea	SHW-1-1	China, Shaanxi Province	89.1
SDT-5-1	Clonostachys	rosea	SDT-5-1	China, Shanxi Province	86.8
STG-21-1	Clonostachys	rosea	STG-21-1	China, Shanxi Province	89.9
SYP-4-2	Clonostachys	rosea	SYP-4-2	China, Shanxi Province	88.1
IK216	Clonostachys	rosea	GR4	Denmark, Slagelse	91.5
IK371	Clonostachys	rosea	GR5	Denmark, Taastrup	91.4
IK726	Clonostachys	rosea	IK726	Denmark, Taastrup	73.6
CBS 100502	Clonostachys	rosea	CBS 100502	France	94.2
GJS89-34	Clonostachys	rosea	GR31	Guyana	92.3
CBS 188.33	Clonostachys	rosea	CBS 188.33	Netherlands	94
B13	Clonostachys	rosea	GR33	New Zealand	91.6
CBS 277.5	Clonostachys	rosea	CBS 277.50	Ontario	93.7
1316	Clonostachys	rosea	1316	Slovenia	92.8
1881	Clonostachys	rosea	1881	Slovenia, Ljubljana, experimental field	93.7
1882	Clonostachys	rosea	1882	Slovenia, Ljubljana, experimental field	93.6
1883	Clonostachys	rosea	1883	Slovenia, Ljubljana, experimental field	94
1884	Clonostachys	rosea	1884	Slovenia, Ljubljana, experimental field	93.2
1885	Clonostachys	rosea	1885	Slovenia, Ljubljana, experimental field	93.7
1701	Clonostachys	rosea	1701	Slovenia, near Ljubljana	93.9
2178	Clonostachys	rosea	2178	Slovenia, Slovenia, near river Zala, south of Zali Log	94.8
1827	Clonostachys	rosea	1827	Slovenia, Vodice	91.6
1829	Clonostachys	rosea	1829	Slovenia, Vodice	92
1830	Clonostachys	rosea	1830	Slovenia, Vodice	92
1832	Clonostachys	rosea	1832	Slovenia, Vodice	93.7
1833	Clonostachys	rosea	1833	Slovenia, Vodice	89.9
2176	Clonostachys	rosea	2176	Slovenia, Zaprikraj, near Dolenji Novaki, Karst forest	95
2177	Clonostachys	rosea	2177	Slovenia, Zaprikraj, near Dolenji Novaki, Karst forest	93
CBS 421.87	Clonostachys	rosea	CBS 421.87	Spain	91.2
CBS 569.69	Clonostachys	rosea f. catenulata	CBS 569.69	Switzerland	93.7
CBS 649.8	Clonostachys	rosea	CBS 649.80	Tunisia	91.9
CBS 178.28	Clonostachys	rosea	CBS 178.28	UK	93.8
CBS 148.72	Clonostachys	rosea	CBS 148.72	Ukraine	95.5
CBS 705.97	Clonostachys	rosea	GR25 (CBS 705.97)	USA, Maine	93.9
CBS 706.97	Clonostachys	rosea	GR24 (CBS 706.97)	USA, Maryland	93.5
CBS 376.55	Clonostachys	rosea	CBS 376.55	USA, Massachusetts	93
CBS 704.97	Clonostachys	rosea	GR26 (CBS 704.97)	USA, New Jersey	92.1
CBS 708.97	Clonostachys	rosea	CBS 708.97	USA, New York	94.5
CBS 287.78	Clonostachys	rosea	CBS 287.78	USA, Ohio	91.3
CBS 154.27	Clonostachys	rosea f. catenulata	CBS 154.27	USA, Utah	91
CBS 193.94	Clonostachys	rosea	CBS 193.94	Venezuela	89.7
