# Supplementary material for: Out in the Cold: Identification of Genomic Regions Associated With Cold Tolerance in the Biocontrol Fungus Clonostachys rosea Through Genome-Wide Association Mapping
Source: Front Microbiol. 2018 Nov 22;9:2844. doi: 10.3389/fmicb.2018.02844 (PMC6262169; doi:10.3389/fmicb.2018.02844)
Supplement: Supplementary Table 2 — Details of the assembled Clonostachys rosea IK726 genome version 2. [file Table_2.xlsx]

## Sheet: ComparisonAssemblies
Statistics and specifics of the Clonostachys rosea genome version 2 assembly.
A	C	G	T	N	IUPAC	Other	GC	GC_stdev
0.2561	0.2437	0.2437	0.2565	0.0029	0.0001	0	0.4874	0.0888
Main genome scaffold total:	767
Main genome contig total:	2321
Main genome scaffold sequence total:	70.74 MB
Main genome contig sequence total:	70.531 MB 0.294% gap
Main genome scaffold N/L50:	11/1.902 MB
Main genome contig N/L50:	74/134.723 KB
Main genome scaffold N/L90:	230/17.561 KB
Main genome contig N/L90:	1071/13.696 KB
Max scaffold length	5.145 MB
Max contig length:	2.84 MB
Number of scaffolds > 50 KB:	87
% main genome in scaffolds > 50 KB:	0.8515
Minimum Scaffold Length	Number of Scaffolds	Number of contigs	Total scaffold length	Total contig length	Scaffold - Contig coverage
--------	--------------	--------------	--------------	--------------	--------
All	767	2321	70739585	70531337	0.9971
1 KB	767	2321	70739585	70531337	0.9971
2.5 KB	761	2315	70731402	70523154	0.9971
5 KB	754	2308	70704224	70495976	0.9971
10 KB	680	2234	70115070	69906822	0.997
25 KB	133	1687	61699803	61491555	0.9966
50 KB	87	1641	60233288	60025040	0.9965
100 KB	66	1620	58761903	58553655	0.9965
250 KB	43	1597	55253183	55044935	0.9962
500 KB	29	1583	50281240	50072992	0.9959
1 MB	14	1568	40426066	40217818	0.9948
2.5 MB	8	1217	29689337	29546160	0.9952
5 MB	1	205	5144933	5125279	0.9962
