# Supplementary material for: Out in the Cold: Identification of Genomic Regions Associated With Cold Tolerance in the Biocontrol Fungus Clonostachys rosea Through Genome-Wide Association Mapping
Source: Front Microbiol. 2018 Nov 22;9:2844. doi: 10.3389/fmicb.2018.02844 (PMC6262169; doi:10.3389/fmicb.2018.02844)
Supplement: Supplementary Table 3 — List of Clonostachys rosea genome version 2 scaffolds and their corresponding scaffold numbers in Figure 2. [file Table_3.XLSX]

## Sheet: Sheet1
Scaffold	Scaffold number
scf_001	1
scf_002	2
scf_003	3
scf_004	4
scf_005	5
scf_007	6
scf_008	7
scf_010	8
scf_014	9
scf_022	10
scf_024	11
scf_025	12
unitig_0	13
unitig_1	14
unitig_10	15
unitig_1002	16
unitig_1003	17
unitig_1004	18
unitig_1007	19
unitig_1008	20
unitig_101	21
unitig_1011	22
unitig_1012	23
unitig_1016	24
unitig_1017	25
unitig_1018	26
unitig_1019	27
unitig_1020	28
unitig_1024	29
unitig_1026	30
unitig_103	31
unitig_1032	32
unitig_1036	33
unitig_1037	34
unitig_1039	35
unitig_104	36
unitig_105	37
unitig_1059	38
unitig_106	39
unitig_1065	40
unitig_1068	41
unitig_1070	42
unitig_1081	43
unitig_1084	44
unitig_1085	45
unitig_109	46
unitig_11	47
unitig_110	48
unitig_111	49
unitig_112	50
unitig_113	51
unitig_114	52
unitig_115	53
unitig_116	54
unitig_117	55
unitig_118	56
unitig_119	57
unitig_12	58
unitig_120	59
unitig_122	60
unitig_123	61
unitig_125	62
unitig_126	63
unitig_127	64
unitig_129	65
unitig_13	66
unitig_130	67
unitig_131	68
unitig_132	69
unitig_133	70
unitig_134	71
unitig_135	72
unitig_138	73
unitig_139	74
unitig_14	75
unitig_140	76
unitig_141	77
unitig_142	78
unitig_143	79
unitig_145	80
unitig_146	81
unitig_147	82
unitig_148	83
unitig_149	84
unitig_15	85
unitig_150	86
unitig_152	87
unitig_153	88
unitig_154	89
unitig_155	90
unitig_158	91
unitig_159	92
unitig_16	93
unitig_161	94
unitig_162	95
unitig_163	96
unitig_164	97
unitig_165	98
unitig_166	99
unitig_167	100
unitig_168	101
unitig_169	102
unitig_170	103
unitig_171	104
unitig_172	105
unitig_173	106
unitig_174	107
unitig_175	108
unitig_176	109
unitig_177	110
unitig_178	111
unitig_179	112
unitig_18	113
unitig_180	114
unitig_181	115
unitig_182	116
unitig_183	117
unitig_184	118
unitig_185	119
unitig_186	120
unitig_187	121
unitig_188	122
unitig_189	123
unitig_19	124
unitig_190	125
unitig_191	126
unitig_192	127
unitig_193	128
unitig_194	129
unitig_195	130
unitig_196	131
unitig_197	132
unitig_198	133
unitig_199	134
unitig_2	135
unitig_20	136
unitig_200	137
unitig_201	138
unitig_203	139
unitig_204	140
unitig_205	141
unitig_206	142
unitig_207	143
unitig_208	144
unitig_209	145
unitig_21	146
unitig_210	147
unitig_211	148
unitig_213	149
unitig_215	150
unitig_216	151
unitig_217	152
unitig_218	153
unitig_219	154
unitig_22	155
unitig_220	156
unitig_221	157
unitig_222	158
unitig_224	159
unitig_225	160
unitig_226	161
unitig_227	162
unitig_228	163
unitig_230	164
unitig_232	165
unitig_233	166
unitig_235	167
unitig_237	168
unitig_238	169
unitig_239	170
unitig_24	171
unitig_240	172
unitig_241	173
unitig_242	174
unitig_243	175
unitig_244	176
unitig_245	177
unitig_246	178
unitig_247	179
unitig_248	180
unitig_249	181
unitig_25	182
unitig_250	183
unitig_251	184
unitig_253	185
unitig_254	186
unitig_256	187
unitig_257	188
unitig_258	189
unitig_259	190
unitig_26	191
unitig_260	192
unitig_261	193
unitig_262	194
unitig_263	195
unitig_264	196
unitig_265	197
unitig_266	198
unitig_267	199
unitig_268	200
unitig_269	201
unitig_27	202
unitig_270	203
unitig_271	204
unitig_272	205
unitig_273	206
unitig_274	207
unitig_276	208
unitig_277	209
unitig_278	210
unitig_279	211
unitig_28	212
unitig_280	213
unitig_281	214
unitig_282	215
unitig_283	216
unitig_284	217
unitig_285	218
unitig_286	219
unitig_287	220
unitig_289	221
unitig_29	222
unitig_290	223
unitig_291	224
unitig_294	225
unitig_295	226
unitig_296	227
unitig_297	228
unitig_298	229
unitig_299	230
unitig_30	231
unitig_300	232
unitig_301	233
unitig_302	234
unitig_305	235
unitig_306	236
unitig_307	237
unitig_308	238
unitig_309	239
unitig_31	240
unitig_310	241
unitig_311	242
unitig_313	243
unitig_314	244
unitig_315	245
unitig_316	246
unitig_317	247
unitig_318	248
unitig_32	249
unitig_320	250
unitig_321	251
unitig_322	252
unitig_323	253
unitig_324	254
unitig_325	255
unitig_326	256
unitig_327	257
unitig_329	258
unitig_33	259
unitig_330	260
unitig_332	261
unitig_333	262
unitig_334	263
unitig_335	264
unitig_336	265
unitig_337	266
unitig_338	267
unitig_339	268
unitig_34	269
unitig_340	270
unitig_341	271
unitig_342	272
unitig_344	273
unitig_345	274
unitig_346	275
unitig_347	276
unitig_348	277
unitig_35	278
unitig_350	279
unitig_352	280
unitig_353	281
unitig_354	282
unitig_355	283
unitig_357	284
unitig_358	285
unitig_359	286
unitig_36	287
unitig_363	288
unitig_364	289
unitig_366	290
unitig_369	291
unitig_371	292
unitig_372	293
unitig_373	294
unitig_374	295
unitig_375	296
unitig_376	297
unitig_377	298
unitig_378	299
unitig_379	300
unitig_380	301
unitig_381	302
unitig_382	303
unitig_383	304
unitig_384	305
unitig_385	306
unitig_386	307
unitig_387	308
unitig_388	309
unitig_389	310
unitig_39	311
unitig_390	312
unitig_391	313
unitig_392	314
unitig_393	315
unitig_394	316
unitig_395	317
unitig_396	318
unitig_397	319
unitig_398	320
unitig_399	321
unitig_4	322
unitig_40	323
unitig_400	324
unitig_401	325
unitig_403	326
unitig_404	327
unitig_405	328
unitig_407	329
unitig_408	330
unitig_409	331
unitig_41	332
unitig_410	333
unitig_411	334
unitig_412	335
unitig_413	336
unitig_415	337
unitig_416	338
unitig_417	339
unitig_418	340
unitig_419	341
unitig_42	342
unitig_421	343
unitig_422	344
unitig_423	345
unitig_424	346
unitig_425	347
unitig_426	348
unitig_427	349
unitig_428	350
unitig_429	351
unitig_43	352
unitig_430	353
unitig_432	354
unitig_433	355
unitig_436	356
unitig_437	357
unitig_438	358
unitig_439	359
unitig_44	360
unitig_440	361
unitig_441	362
unitig_442	363
unitig_443	364
unitig_445	365
unitig_447	366
unitig_448	367
unitig_449	368
unitig_45	369
unitig_450	370
unitig_451	371
unitig_452	372
unitig_453	373
unitig_454	374
unitig_455	375
unitig_457	376
unitig_458	377
unitig_46	378
unitig_460	379
unitig_461	380
unitig_462	381
unitig_463	382
unitig_464	383
unitig_465	384
unitig_466	385
unitig_467	386
unitig_468	387
unitig_469	388
unitig_47	389
unitig_470	390
unitig_471	391
unitig_472	392
unitig_473	393
unitig_475	394
unitig_477	395
unitig_479	396
unitig_48	397
unitig_480	398
unitig_481	399
unitig_482	400
unitig_483	401
unitig_485	402
unitig_486	403
unitig_488	404
unitig_489	405
unitig_49	406
unitig_490	407
unitig_491	408
unitig_493	409
unitig_494	410
unitig_495	411
unitig_496	412
unitig_497	413
unitig_498	414
unitig_499	415
unitig_50	416
unitig_501	417
unitig_502	418
unitig_504	419
unitig_507	420
unitig_508	421
unitig_509	422
unitig_51	423
unitig_510	424
unitig_511	425
unitig_512	426
unitig_515	427
unitig_516	428
unitig_519	429
unitig_525	430
unitig_53	431
unitig_54	432
unitig_548	433
unitig_55	434
unitig_551	435
unitig_56	436
unitig_568	437
unitig_57	438
unitig_581	439
unitig_582	440
unitig_583	441
unitig_585	442
unitig_586	443
unitig_588	444
unitig_589	445
unitig_59	446
unitig_590	447
unitig_591	448
unitig_592	449
unitig_593	450
unitig_594	451
unitig_595	452
unitig_597	453
unitig_6	454
unitig_60	455
unitig_600	456
unitig_601	457
unitig_602	458
unitig_607	459
unitig_608	460
unitig_609	461
unitig_610	462
unitig_611	463
unitig_612	464
unitig_614	465
unitig_615	466
unitig_616	467
unitig_617	468
unitig_62	469
unitig_623	470
unitig_624	471
unitig_625	472
unitig_626	473
unitig_627	474
unitig_628	475
unitig_629	476
unitig_63	477
unitig_630	478
unitig_633	479
unitig_634	480
unitig_638	481
unitig_639	482
unitig_64	483
unitig_640	484
unitig_641	485
unitig_642	486
unitig_643	487
unitig_647	488
unitig_648	489
unitig_65	490
unitig_651	491
unitig_652	492
unitig_654	493
unitig_655	494
unitig_657	495
unitig_658	496
unitig_659	497
unitig_66	498
unitig_664	499
unitig_666	500
unitig_667	501
unitig_669	502
unitig_672	503
unitig_673	504
unitig_674	505
unitig_676	506
unitig_677	507
unitig_678	508
unitig_679	509
unitig_68	510
unitig_680	511
unitig_682	512
unitig_683	513
unitig_684	514
unitig_686	515
unitig_687	516
unitig_688	517
unitig_69	518
unitig_690	519
unitig_691	520
unitig_692	521
unitig_693	522
unitig_694	523
unitig_695	524
unitig_697	525
unitig_699	526
unitig_7	527
unitig_70	528
unitig_700	529
unitig_701	530
unitig_702	531
unitig_703	532
unitig_704	533
unitig_707	534
unitig_708	535
unitig_71	536
unitig_712	537
unitig_716	538
unitig_717	539
unitig_719	540
unitig_72	541
unitig_720	542
unitig_723	543
unitig_724	544
unitig_727	545
unitig_73	546
unitig_731	547
unitig_732	548
unitig_734	549
unitig_736	550
unitig_737	551
unitig_738	552
unitig_74	553
unitig_741	554
unitig_742	555
unitig_743	556
unitig_744	557
unitig_745	558
unitig_746	559
unitig_747	560
unitig_748	561
unitig_749	562
unitig_75	563
unitig_750	564
unitig_752	565
unitig_753	566
unitig_755	567
unitig_756	568
unitig_757	569
unitig_759	570
unitig_760	571
unitig_761	572
unitig_762	573
unitig_764	574
unitig_766	575
unitig_768	576
unitig_772	577
unitig_774	578
unitig_776	579
unitig_779	580
unitig_78	581
unitig_781	582
unitig_785	583
unitig_786	584
unitig_787	585
unitig_789	586
unitig_79	587
unitig_791	588
unitig_793	589
unitig_794	590
unitig_795	591
unitig_796	592
unitig_799	593
unitig_8	594
unitig_80	595
unitig_800	596
unitig_802	597
unitig_805	598
unitig_807	599
unitig_81	600
unitig_810	601
unitig_812	602
unitig_813	603
unitig_815	604
unitig_817	605
unitig_818	606
unitig_82	607
unitig_820	608
unitig_821	609
unitig_823	610
unitig_825	611
unitig_829	612
unitig_83	613
unitig_835	614
unitig_837	615
unitig_838	616
unitig_839	617
unitig_840	618
unitig_842	619
unitig_843	620
unitig_844	621
unitig_845	622
unitig_847	623
unitig_848	624
unitig_849	625
unitig_85	626
unitig_850	627
unitig_855	628
unitig_856	629
unitig_857	630
unitig_859	631
unitig_86	632
unitig_87	633
unitig_870	634
unitig_873	635
unitig_875	636
unitig_878	637
unitig_879	638
unitig_88	639
unitig_882	640
unitig_883	641
unitig_886	642
unitig_887	643
unitig_89	644
unitig_890	645
unitig_891	646
unitig_895	647
unitig_897	648
unitig_9	649
unitig_90	650
unitig_900	651
unitig_904	652
unitig_908	653
unitig_909	654
unitig_91	655
unitig_910	656
unitig_911	657
unitig_912	658
unitig_914	659
unitig_915	660
unitig_917	661
unitig_918	662
unitig_919	663
unitig_92	664
unitig_920	665
unitig_921	666
unitig_923	667
unitig_924	668
unitig_925	669
unitig_926	670
unitig_927	671
unitig_928	672
unitig_93	673
unitig_930	674
unitig_931	675
unitig_933	676
unitig_934	677
unitig_935	678
unitig_936	679
unitig_938	680
unitig_94	681
unitig_940	682
unitig_941	683
unitig_942	684
unitig_947	685
unitig_949	686
unitig_95	687
unitig_953	688
unitig_956	689
unitig_959	690
unitig_96	691
unitig_960	692
unitig_961	693
unitig_962	694
unitig_964	695
unitig_965	696
unitig_966	697
unitig_97	698
unitig_970	699
unitig_972	700
unitig_974	701
unitig_979	702
unitig_98	703
unitig_980	704
unitig_981	705
unitig_982	706
unitig_983	707
unitig_984	708
unitig_985	709
unitig_987	710
unitig_989	711
unitig_990	712
unitig_991	713
unitig_995	714
unitig_996	715
unitig_997	716
unitig_999	717
