# Supplementary material for: Out in the Cold: Identification of Genomic Regions Associated With Cold Tolerance in the Biocontrol Fungus Clonostachys rosea Through Genome-Wide Association Mapping
Source: Front Microbiol. 2018 Nov 22;9:2844. doi: 10.3389/fmicb.2018.02844 (PMC6262169; doi:10.3389/fmicb.2018.02844)
Supplement: Supplementary Table 5 — Protein sequences of chitin synthases used in the phylogenetic analysis in Figure 3. [file Table_5.xlsx]

## Sheet: Sheet1
Protein sequences of chitin synthases used in phylogenetic analysis.
Sequence identifiers include protein ID number for Clonostachys rosea and NCBI Gene ID number (within parenthesis).
>CRV2G00019295 Clonostachys rosea
MRASNTRRNKPSSNQHGYDTQTHLPTHEQAPPESPYPPGGSVLVGYTPERRPGSAASGFS
FDDDPTPPLPLGHQPDYLPRPESAFGFDHYQYGYGRPVSTYSDPEESWADRQQQPVVDSG
LRRRDTRKIKLVQGSVLSINYPVPSAVKNAVEPRYRDVEGAEQEFMMMRYTAATCDPNDF
TLKNGYDLRPRMYNRQTELLITITYYNEDKVLLARTLHGVMQNIRDITNLKKSKFWNKGG
PAWQKIVVCLVFDGIDKADKNVLDVLATIGIYQDGVVKKDVQGKETVAHIFEYTSQLSIT
SDQQLIRPSAEGKVSHNLPPAQFIFCLKQKNTKKINSHRWVFNAFGRILNPEVTILIDSG
TKPSPGSLLSLWEGFYNDKELGGACGEIHAMLGKNGIKLLNPLVAVQNYEYKISNILDKP
LESTFGYVTVLPGAFSAYRFRAIMGRPLEQYFHGDHTLSRRLGKKGIDGMNIFKKNMFLA
EDRILCFELVAKAGQKWHLSYIKAAKGETDVPEGAPEFLSQRRRWLNGSFAASLYSLMHF
GRIYRSGHSIIRMFFLHIQLIYSSLNVIFSWFSLASYYLTTFIIMDLVGSPSILQGYHGW
PFGDTATPILNVLILYLYIVFLLIQFILALGNRPKGSRFTYVASFFVFGLIQLYIHILSF
YLVYRALREPLSNSIDTSSGIAFFQSFFSQEGIAGVILLALITIFGLNYLASFLYLDPWH
MFHSFPYYFVLMSTYINILMVYAFNNWHDVSWGTKGSDKADKLPSAEVKKDKGGNAIVEE
VDLGQEDIDSQFKKTVYRALTAFEEEIEVERMDPEDGYKSFRTGLVVLWLLSNLILIVGV
TSDAFESVGVQKASQSRTPYFFRALLYFTAALSIVRFIGFLWFLTKTSLMCCFATR
>CRV2G00008512 Clonostachys rosea
MPHSNGEANGVSTADSIGDEDLNMPRVSEPALVRPDVQSSKGRKLRKKLRKKTLEAQVTA
FKAWKKPHRTDEHITPGVYRGFWKWLARCFTFYIPSWLLKNFFKMHDLRRRLAFRQKVLF
CLLLAAIYALVSYFLIIQPIASCVVKVHIGMIPNDSSFCRVVSNVIYVYMGLGGAFMLLV
LFCVARVRYTSHAFEEHDALLVMHIPCYNENESVLGKTIDSCVESSYEKKRKVLFIVTDG
NLAGDGQEKSSHRILLEDIFNHTSDPELGIDNHAQPYTSFDSNGTSDNHAFCYTGYYREV
PYVLVAKVGRDDEQDKPKPGNRGKRDSQLLVYNFFHYVNYRRLWSPLFENLEFKMRTCLN
IDASDATYMLVVDCDTEVQNTGISYLVSQLQKDPKLIGACGYTGVNNPTGSFVASSQVFE
YWLTHAVLKAVESMCTNVLVLSGCFTIYRLKWPNNNPAILHPLLLEDYAGSYDKTLHEHN
LLTIGEDRYLSTLAIRYFGSDCRLRYFSAATCTTTVPDNLSVLLDQRRRWTNSLIHCHFA
HLNVLPFEASFWSQVRLLFIIGAELFMVFILPLALPAGLVLAVISVLLTDYAWIILLVFL
LLPVVICVFCNDWKYIPYYLPFFPMIAVFSIIIPLFSVWKQDNVKWGKTRGG
>glycosyltransferase family 2 protein (25775715) Trichoderma atroviride
mayngagggpggghplqdlpsgssyhlppheqeeeagryllnepgahgyehdrlgagtpp
drpvsaysltesyapgaspigtpglgsdngynqygqgpgydfprpastvhdndddswvqr
qqqpaaggglkryntrkvklvqgsvlsidypvpsaiknavepkyrdveggneefikmryt
aatcdpndftlkngydlrprmynrhtelliaityynedkvllartlhgvmqnirdivnlk
kstfwnkggpawqkivvcfvfdgidkadkntldvlatigvyqdgvvkkdvdgketvahif
eytsqlsvtpnqqlirpsadnaqnlppvqfifclkqqntkkinshrwlfnafgrilnpev
cilldagtkpsprsllalwegfyndkdlggacgeihamlgkggkkllnplvavqnfeyki
snildkplessfgyvsvlpgafsayrfraimgrpleqyfhgdhtlskllgkkgidgmnif
kknmflaedrilcfelvakagqkwhltyikaakgetdvpegaaefisqrrrwlngsfaas
lyslmhfgrmyksghniirmfflhiqliynflnvifswfslasyyltttvimdlvgtpsi
pssntnehhafpfgdtatpivntllkyiylafvilqfilalgnrpkgskftyiasfmvfa
liqgyilvlsvflvvtafktpldqqinfdngedfvksfffgasaagviiialitiyglyf
iasflyldpwhmfhsfphylllmstyinilmvyafnnwhdvswgtkgsdkaealpsanvq
kgeknevvveeiekeqedidsqfeqtvrralapfkdeeeiekkdvedgyksfrtglvvsw
lftnivliigvttdsfsqvgfvgsasnrtasffkfllyatavlslvrfigflwflgktgl
mccfarr
>glycosyltransferase family 2 protein (25776287) Trichoderma atroviride
manrlsmfsmasearaggpqatqvttttllnaihniylssqphqldastsvvvntwltaa
qggpavdatlasraweharrraedgciilgslhqstpsllvpfltsfpfaipsnvykale
alqpllrcvtpqnpsapkqaglgvtlalnlagnitgatlalsqggidtsaglldipaeag
yrafdvfyylltsastpaereflslksasaytllsrsgtydppsylptaddsasaddfrq
alkdigikgsahrnfistlagllklgdtldysiesealeeigedvggllgidpevvlrhc
stedrktlvgglyeslvdwviskandaiaaqltrikdgdesldghgvrtptsnedngdtv
sitvlevpdpalgralcmrsvfddtqginaemigdgfeipsagssilrevqqavsevapd
lgvmngpqgrerqhelekrevilekaaygadegsflkkllfpvegqginlgragridlpt
vlssnrmwyhlclhptddspaslaalpsitsawsagtvsrqlrswrlpewanrrhrnldf
tadfdveefvhryaplgcrdgregietwmlergwsngevfigkervwirenawweaenml
dvkpgdelhpihsnpfnsgfdtgysgtgsgyfpptgldngvgssrdalahnrgmsqsnms
qftlgqnqaphaapsihpsiaptmrngdyglgnkgdlyrndgfynaeaaaldpelaenkq
ietkevdnarrawvwfcwamtwyipsfllrwpggmkrpdvrmawrekftlcllialmngi
ivfwivgfgrvlcpnmdkawnrkqvgfhqgendyyvsihgsvydltkfwkqqhsdtaikt
tsdvmlplagmdlddyfipplnvacpglgisdafqlslnntilyqtavhtsghfqpdptt
klhdenwyfnvfepaieeyykgelvyttkdvakegndeqrmwamygnkiydltnyfstla
vydnskqsvflnkditdlwannpgtdiqskldvllndpnnnstvhanlenswfciqrlfl
kgytdfrvtprctvnnwillsftivlcvviglkfvsalqfggkrrpspqdkfvicqvpay
tegedslrkaldsltalqydnkrkliciicdgmvvgggndrptpkivldilgvdpkvdpp
alpfkavgaggdqlnygkvysglyeyegnvvpylvvikvgreaeqrkskpgnrgkrdsqi
llmsflnrvhhrspmnplelemfnqinnvigvdpelyeyllmvdadtcvqedslnrlvaa
cahnakiagicgetslendqkswwtmiqvyeyyishhmakafeslfgsvtclpgcftmyr
lrtaekgkpliisdavirdysvcdvdtlhqknllslgedrflttlmtkhfpsmqykflah
aqcktaapeswsvllsqrrrwinstihnlvelmrlkdmcgfcffgmrfivfmdlfgtiil
patcaylgymiysvathpasfplwsivilaavyglqalifllkrqwqhigwmiiyilayp
iysfalpvysfwnqdnfswgntrvvigekgnkqvvavddegfnpatvplqlwddyaltnn
lpgrrgnynyqekqdfgyneqyemdemksvysagpqgsvltgmhgrntymppqspapfaa
shigdpsymhrqsmmsmgtgiqdrsqspysdfpqrtsvmhtrglsnltpspglspglspg
fggmnrsssamsfgrgheatrsttsfdfngaaggimssdaaiveaiqsvlqgvdldtvtk
kqvralveqrlqtelvgerrtfvdkqidrelenm
>hypothetical protein (23549370) Fusarium graminearum
mamslpqlggaggahtqpslpslpahlqsdthltahlasrfhvshptarlsshalislnt
ytnsskgpdggkegsamagaediadraflrlghrsenqaivflgesgagkstirahllta
llnksstplstklslaayvfdsltttktattptasksglfyelqydtsattnpiliggkl
ldhrlersriadvptgernfhvlyyllagtseaekshlgldggsgaagttqkrwkylghp
tqlkvgindaegfqvfknalrklefpraeiaeicqilasilhigqlefettsqtsvtgdd
sggfsheggttvtavknkdvlsivaaflgvssadlqttlgyktkmihrervtvmldpnga
rahagelartlysllvawiletinqrlcapeesiantvsivdfpgfcqqtptgsaldqll
nnaatesiynltlqnffdrkadmleseevsvaatsyfdnsdavrgilkpgngllsilddq
trrnrtdmqflealrrrfdgknaaievgsaqaklpgsnfltentsacftvkhfagevdyp
vkglieensevisgdllnmingtksefvarlfgqdalqtvthpterttvmqatvsskpmr
apsvmsrkttragrpstahrrqqqealeeldresqvgesnkknanmtpeqgasgqflasl
dnlqkavtdpgtnsyfifclkpndrrianqfdskcvrmqvqtfgiaeisqrlrsadfslf
lpfgeflgltdsetilvgsereraemvieekqwpqnevrvgatgvflsercwmeiaqlge
avsvggrygglhssdagdgltpaesipygvskenlvsggntplmygekskggyftddnrs
eagvsafgggdmfknldtreqmaergneksleeveeyrdkpsrkrwvalvyfltwfipdf
avrvigrmsrkdvrmawrekvainmliwlmcavaaffmvgfpmlicpkqyvyssgelssy
dgekgskgayvairgfvidlenfipnhypgsdlvsettlmkyagkditslfpvqvsalcq
gkdgaippevtldnrntnmtgqpqllaqrdvdvnsvyhdfrygtndsrpdwyfeqmytfk
hvylkgrmgytpkyveklardsawnivtihgkvydmtkymqgglrmktkpgeatpnipga
tdfmedsvvqlfrsakgqdvskywdniklsavkkqrmetclnnlfyigdsdtrnstrcqf
aeyfilaisvllasilvfkflaalqfggknvpenldkfvmcmipaytededslrraidsl
srmkyddkrkllvvvcdgmiigqgndrptprivldilgvsetvdpeplsfealgegmkqh
nmgkiysglyevqghivpfmvivkvgkpsevarpgnrgkrdsqmvlmrflnrvhynlams
pmelemyhqirniigvnptfyeylfqidadtvvapdsatrmisafiddtrliaccgetal
tnakgsfitmiqvyeywishnlskafeslfgsvtclpgcfsmyriraaetgkplfvskei
vedystirvdtlhmknllhlgedrylttlllkyhgkyktkylysaqawtiapdswavfls
qrrrwinstvhnlveliplaelcgfccfsmrfvvfvdllstivqpvivmyivyliyqvas
npsvvpitaflllgaiyglqaiifilrrkwemvgwmimyiaaipvfsfglplysfwhmdd
fnwgntrviagesgkkivvsdegkfdpnsiprkkweeyqaelwetqtqtarddvrseisg
ysyatkaqgpfsdyhggyqpsrpgstagfghpnmsrmslahsempgnrasqfggsqffsp
eemvgmpsddallaeirdilktadlmtvtkkgikqelerrfnvpldakrayinsateall
sgql
>chitin synthase 1 (23557036) Fusarium graminearum
mayngrdqeygghalqdlpagssqyhlppqendeeqgrgllnsgyeqdrlgartppdrpv
saysltesyapgassampgqgptgygdtggsfgqfgnldanapfprpdsafdpedswver
qqqpqmggggglgrsktrkiklvqgsvlsidypvpsaiknavqpqyrdaesgteefhkmr
ytaatcdpndftlkngydlrprmynrhtelliaityynedkvllartlhhtmqnirdivn
lkkstfwnkggpawqkivvclvfdgidkadkntldvlatvgvyqdgvikkdvdgketvah
ifeytsqlsvtpnqqlirptnegsqnlppvqmifclkqkntkkinshrwlfnafgrilnp
evcilldagtkpsprsllalwegfyndkdlggacgeihamlgkggkklfnplvavqnfey
kisnildkplessfgyvsvlpgafsayrfraimgrpleqyfhgdhtlskmlgkkgidgmn
ifkknmflaedrilcfelvakagqkwhlsyikaakgetdvpegaaefisqrrrwlngsfa
atlyslmhfgrmyksghniirmfflhiqliyttlntmfawfslgsywlttsvimdlvgkp
natsgvhawpfgdtgtpivnallqylylafvmlqfilalgnrpkgskftyiasfmvfgli
qgyilvlsaylvvrafdtpigdqisfastdaflnsffggssaggvilvalitiyglnfia
sfmyldpwhmfhsfpyylvlmstyinilmvyafnnwhdvswgtkgsdkaealpsahvtkg
eknevvveevekeqedidsqfeqtvrralapfkeeeevekadvedgyksfrtglvvcwlf
gnillivcitstnfdnlgwgepaterkahyfqfllyatavlslvrffgflwflgrtgimc
cfsrn
>chitin synthase-4 (3877520) Neurospora crassa
mayhgrgdgydghqlqdlpgghnqgdqhddaqapflsenpmpydndrlgtdtppvrpvsa
ysltesyapgagttragvavnptppphggyggggvssgvdqgynyggdyatdpayrmsai
deddswlrrqqpnaaptgglkryatrkvklvqgsvlsldypvpsairnavqpkyrdeegn
neeffkmrytaatcdpndftlkngydlrprmynrhtelliaityynedkvllsrtlhsvm
tnirdivnlkkssfwnrggpawqkivvclvfdgldktdknvldvlatigvyqdgvikkdv
dgketvahifeytsqlsvtpnqalirpvddgpqtlppvqfifclkqkntkkinshrwlfn
afgrilnpevcilldagtkpsprsllalwegfyndkdlggacgeihamlgkggkkllnpl
vavqnfeykisnildkplesafgyvsvlpgafsayrfraimgrpleqyfhgdhtlskllg
kkgiegmnifkknmflaedrilcfelvakagqkwhlsyikaakgetdvpegapefisqrr
rwlngsfaaslyslmhfgrmyksghnivrmfffhvqliynianviftwfslasywltttv
imdlvgtpvtassssaehhgwpfgdtvtpffnavlkyiylafvilqfilalgnrpkgskw
tyitsffvfsliqsyilvlsgylvarafsvpldqqlqldnakdamaslfggsgsagvilv
alvtiyglyflasfmyldpwhmfhsfpyymllmstyinilmiyafnnwhdvswgtkgsdk
aealpsanvskgekdeavveeiekpqedidqqfeatvrralapykedetpepkdledsyk
sfrtmlvvswlfsncllavvitsdnfntfgigqtasartawffkfllfatgalsvirfig
fcwflgrtgimccfarr
>chitin synthase-4 (3880177) Neurospora crassa
mslprrpgpsppheeprryrqsgsrrsrpppadvetgyapmagerpsqqqrvpsissfpe
tlpspnpnverdplaptpepahpsgipqrkrslirpernrigkdhpnyhyrkhaanmntl
psstghdpiyedlegatddvsgtgsrndddvseespprrkhstkmqvieteksgderrrr
rksdttkhgkivkaskgkreksgglptpsfwniycgfvtfwcpgfvlkcfgmpemaqqra
wrekmglisiillimgfvgfitfgftqvvcgkpplrlrinevgsgymifhgsaydltksh
hppaegiprrpdglganviydlpqhyggqdgsflfqnvngkckglitkqensdvpsdksg
nlawyfpcntfnqdgsskpnttipyylgyachttanardsfylglkssadvyftwddikn
ssrnlvvysghvldldllhwfndtqvtyparfkelrdkntagnqairgrdithafqsskd
kqiaecfeeiikvgsvdtetvgciaskvvlyvslvlilavvlarfvlalifqwfisktya
aaktsqtsdqrkrnrqiedwtediyrapprlpgevgssvagssdrqskrssaflpthsrf
stvygnergnrkpglpttmasqnaagqllhpgtiygqgnesrssflksdaygsssspadg
pgpagfiheavvpqppsdwmpfgfplahticlvtaysegemgvrttldsiamtdypnshk
vilvicdgiikghgeehstpdiilgmmkdhtihpddvepfsyvavatgskrhnmakvytg
fydygtnsaiplekqqrvpmmmvvkcgtpaeaskskpgnrgkrdsqiilmsflqkvmfde
rmteleyemfnglwkitgispdfyeivlmvdadtkvfpdslthmisamvkdpeimglcge
tkiankraswvsaiqvfeyfvshhlakafesvfggvtclpgcfcmyrikapkgaqnywvp
ilanpdvvehysenvvdtlhkknllllgedrylstlmlrtfpkrkqvfvpqavckttvpd
efmvllsqrrrwinstihnlmelvlvrdlcgtfcfsmqfivgieligtlvlpaaiaftfy
vviisiinsppqiiplvllglilglpailvvvtahswsyiiwmfiyllslpvwnfvlpty
afwkfddfswgdtrktageksskgghgeaegefdssmitmkrwaeferdrrvrstywags
rdnvisgvggsngwgssqprgheqgrhfddyfsda
>glycosyltransferase family 2 protein (18485384) Trichoderma reesei
mafngpgggqggghplqdlpsgssyhlppheqeeeagryllnepgshgyehdrlgagtpp
drpvsaysltesyapgaspigtpglgsdsgygqygqgagydfprpastvhdndddswvqr
qqqpaggglkryntrkvklvqgsvlsidypvpsaiknavqpqyrdveggneefvkmryta
atcdpndftlkngydlrprmynrhtelliaityynedkvllartlhgvmqnirdivnlkk
stfwnkggpawqkivvcfvfdgiekadkntldvlatigvyqdgvvkkdvdgketvahife
ytsqlsvtpnqqlirpsgdspqnlppvqfifclkqqntkkinshrwlfnafgrilnpevc
illdagtkpsprsllalwegfyndkdlggacgeihamlgkggkkllnplvavqnfeykis
nildkplessfgyvsvlpgafsayrfraimgrpleqyfhgdhtlskilgkkgidgmnifk
knmflaedrilcfelvakagqkwhltyikaakgetdvpegaaefisqrrrwlngsfaasl
yalmhfgrmyksghniirmfflhiqliynflnvifswfslasyyltttvimdlvgtpvia
ssnssehhgwpfgdeatpiintllkylylafvilqfilalgnrpkgskftyiasfmvfal
iqgyilvlsvflvvqafntpiqdqinfdsgedfvksfffgagaagviiialitiyglyfi
asflyldpwhmfhsfphylllmstyinilmvyafnnwhdvswgtkgsdkaealpsanvqk
geknevvveeiekeqedidsqfeqtvrralapfkeveeiekkdvedgyksfrtglvvswl
fsniiliigvttddfaqsgfvgtassrtanffkfllyatavlslirfigflwflgktglm
ccfarr
>chitin synthase (18488106) Trichoderma reesei
masearagggpqtsqvstttllnaihniyltsqphqldastsvvvntwltaaqggpavda
tlasraweharrraedgcvvlgslhqstpsllvpflnafpfaipssvykaleaiqpllrc
vtpqnpaaqrqsglgvtlslnlagnltgatlalsqggidteagllnipaeagyrafdvfy
ylltsastpaereflglksasayallarsgtydppsylptaddsaaaddfrqslkdigik
gsahrnfistlagllklgdtldydiesealeeicedvggllgidpdvlqrqcstedrktl
vgglyeslvdwviskanaaiaaqlvrikdgdesldghgvrtpnsnedngdtvaitvlevp
dpalgralcmrsvfddtqginaemindgfeippagtsilrevqqavsevaadlgvpgpqt
rerqhalekrevvlekaaygaddgsflksllfpvegqginlgragrislptvlssnrlwy
hlclhptddspaslaalpsitsawsagtvsrqlrswrlpewanrrhrnldftadfdvdef
vqryaplgcrdgregietwilergwtngevfigkeriwirdsawweaesmldvkpgdeih
pihsnpfnngfdtgysagngsgyfpptgmdnmasasrdqlhhrgmsqgnmsqltlgqgqt
pqaapsiapsamrsgdyglgnkgdlyrgdgfynpeaapfvdaemaenkqletkevdnarr
awvwftwamtwwvpspllrwiggmkrpdvrmawreklalcmiialinaiiifwivgfgrv
lcpnmdkawdrkqvathqgtndfyvsvrgsvyditkfwkqqhsdtnvkttsdnmlplagm
dmddyfppplnvacpglgltntfqlvanntveyglavhtsghfqpdptskladenwywnv
fqpamdefykgqlvyttkdvkkqgeelqrkwamygnqiydltnyfhtldvynndkrytfl
nkdvtdlwnnnpgtnikeqldillndpnnnstvhanlenswlciqrvflkgytdfrvtpr
cvvnnwillsftivlcvvialkfvsalqfstkrkpspqdkfvicqvpaytegedslrkal
dsltalqydnkrkliciicdgmvvgggndrptpkivldilgvdpkvdppalafravgpgs
dqlnyakvysglyeyegnvvpylvvvkvgkeseqtkakpgnrgkrdsqillmsflnrvhh
rspmnplelemfnqinnvigvdpelyeyllmvdadtcvqedslnrlvaacahnakiagic
getslendqkswwtmiqvyeyyishhmakafeslfgsvtclpgcftmyrlrtadkgkpli
isdqvirdysvcdvdtlhqknllslgedrylttlmtkhfpnmqfkflphaqcktaapesw
svllsqrrrwinstihnlvellrlkdmcgfcffgmrfivfidlfgtiilpatcaylgymi
ysvathptsfplwslvilaavyglqalifilkrqwqhigwmiiyilaypiysfalpvysf
wnqdnfswgntrvvigekgnkqvvavddegfnpasiplqrwddyalmnglpgrrgnyfah
ekqdmafdqyemdemksvysagpqgsvltgmqgrntymppqphspapfaasqmgdpsymq
hrqsmmsmgtaiqdrsqspysdfpqrtsvmhtrgpsnltltpspglgpmnrsssamsfgr
gheaarstasfdfmgaaggvasdaaiidaiqavlrevdldtvtkkqvralveqrlqtelv
gerrtfvdkqidrelenm
